# Supplementary material for: Quantum Data-Driven Modeling of Interactions and Vibrational Spectral Bands in Cationic Light Noble-Gas Hydrides: [He2H]+ and [Ne2H]+
Source: Molecules. 2025 Jun 3;30(11):2440. doi: 10.3390/molecules30112440 (PMC12156169; doi:10.3390/molecules30112440)
Supplement: Supplementary file 1 [file molecules-30-02440-s001.zip]

Archive with 2 entries (2 files):
- SI-energiesJ=0-1-2.ods
- SI-material-2.pdf
