# Supplementary material for: Quantum Data-Driven Modeling of Interactions and Vibrational Spectral Bands in Cationic Light Noble-Gas Hydrides: [He2H]+ and [Ne2H]+
Source: Molecules. 2025 Jun 3;30(11):2440. doi: 10.3390/molecules30112440 (PMC12156169; doi:10.3390/molecules30112440)
Supplement: Supplementary file 1 [file molecules-30-02440-s001.zip › SI-energiesJ=0-1-2.ods]

## Sheet: J=0
He2H+		J=0
		Diss	Ee		(v1,v2^J,v3)
	-18789.893009145	4633.1	-21100.37	-16467.27
0	-1.217863284317	0	-2322.62
1	960.875416367	962.093279651317	-1360.53		(1,0,0)
2	1299.197085012	1300.41494829632	-1022.21		(0,0,1)
3	1726.608495338	1727.82635862232	-594.80		(0,1⁰,0)
4	1875.005544891	1876.22340817532	-446.40		(2,0,0)
5	2049.620078226	2050.83794151032	-271.79		(1,0,1)
6	2405.963356636	2407.18121992032	84.56
7	2611.658796146	2612.87665943032	290.25
8	2669.749314627	2670.96717791132	348.34		(2,0,1)
9	2747.68617411	2748.90403739432	426.28		(2,0,1)
10	2943.085290811	2944.30315409532	621.68
11	3030.451952257	3031.66981554132	709.05
12	3150.237843921	3151.45570720532	828.83
13	3263.1814828	3264.39934608432	941.78
14	3327.978447749	3329.19631103332	1006.57
15	3389.561813134	3390.77967641832	1068.16
16	3464.274253847	3465.49211713132	1142.87
17	3606.998134323	3608.21599760732	1285.59
18	3675.955903394	3677.17376667832	1354.55
19	3744.486500978	3745.70436426232	1423.08
He2D+	-19168.01204002	4633.1	-21100.37	-16467.27
0	-1.437715981436	0	-2700.74
1	906.116049933	907.553765914436	-1793.19		(1,0,0)
2	1078.9315808	1080.36929678144	-1620.37		(0,0,1)
3	1431.478585825	1432.91630180644	-1267.83		(0,1⁰,0)
4	1722.531344641	1723.96906062244	-976.77		(2,0,0)
5	1843.391346877	1844.82906285844	-855.91		(0,0,2)
6	2131.840039852	2133.27775583344	-567.46
7	2234.48529892	2235.92301490144	-464.82		(0,1⁰,1)
8	2384.234492118	2385.67220809944	-315.07		(3,0,0)
9	2460.171293121	2461.60900910244	-239.13
10	2516.574773016	2518.01248899744	-182.73		(0,0,3)
11	2745.135584597	2746.57330057844	45.83		(1,1⁰,0)
12	2837.269990538	2838.70770651944	137.97		(1,0,1)
13	2865.771068903	2867.20878488444	166.47
14	2985.333566577	2986.77128255844	286.03
15	3047.692767325	3049.13048330644	348.39
16	3167.271327564	3168.70904354544	467.97
17	3228.450165243	3229.88788122444	529.15
18	3310.513837891	3311.95155387244	611.21
19	3354.515389802	3355.95310578344	655.21
Ne2H+
	-22198.015127131	5556.29	-24001.01	-18444.72
0	0.474860016162	0	-3753.30
1	475.964960138	475.490100121838	-3277.81	(0,1,0)
2	911.918271443	911.443411426838	-2841.85	(0,2,0)
3	1327.097643243	1326.62278322684	-2426.67	(0,3,0)
4	1418.801445455	1418.32658543884	-2334.97	(1,0,0)
5	1480.169370464	1479.69451044784	-2273.60	(0,0,1)
6	1731.283285293	1730.80842527684	-2022.49	(0,4,0)
7	1807.787554919	1807.31269490284	-1945.98	(1,1,0)
8	1926.900440072	1926.42558005584	-1826.87	(0,1,1)
9	2121.808017003	2121.33315698684	-1631.96	(0,5,0)
10	2164.246292464	2163.77143244784	-1589.52	(1,2,0)
11	2339.45878771	2338.98392769384	-1414.31	(0,2,1)
12	2485.745282254	2485.27042223784	-1268.02	(1,3,0)
13	2510.357826245	2509.88296622884	-1243.41	(1,6,0)?
14	2610.267187384	2609.79232736784	-1143.50	(0,1,1)
15	2714.044757204	2713.56989718784	-1039.73	(0,3,1)
16	2811.230442509	2810.75558249284	-942.54	(1,4,0)
17	2855.118381881	2854.64352186484	-898.65
18	2933.876886498	2933.40202648184	-819.89
19	2987.172491785	2986.69763176884	-766.60
20	3019.094147621	3018.61928760484	-734.68
21	3079.240396311	3078.76553629484	-674.53
22	3114.599647408	3114.12478739184	-639.17
23	3176.405485991	3175.93062597484	-577.36
24	3307.520191606	3307.04533158984	-446.25
25	3326.102797963	3325.62793794684	-427.67
26	3375.268591749	3374.79373173284	-378.50
27	3401.671462669	3401.19660265284	-352.10
28	3438.27064989	3437.79578987384	-315.50
29	3488.152321833	3487.67746181684	-265.62
30	3591.137656363	3590.66279634684	-162.63
31	3650.11370643	3649.63884641384	-103.66
32	3660.080407682	3659.60554766584	-93.69
33	3684.810512173	3684.33565215684	-68.96
34	3737.798219884	3737.32335986784	-15.97
35	3763.882363122	3763.40750310584	10.11
	3823.950516271	3823.47565625484	70.18
	3852.422065117	3851.94720510084
	3907.149988887	3906.67512887084
	3959.222220309	3958.74736029284
	3964.846427917	3964.37156790084
	4006.926457566	4006.45159754984
	4046.893450387	4046.41859037084
	4092.434585384	4091.95972536784
	4107.07432605	4106.59946603384
	4145.009158459	4144.53429844284
	4160.678260431	4160.20340041484
	4216.589558246	4216.11469822984
	4255.856738449	4255.38187843284
	4290.345934228	4289.87107421184
Ne2D+	-22615.232775938			-18444.72
0	1.134659121693	0	-4170.51
1	474.394769572	473.260110450307	-3697.25	(0,1,0)
2	910.816124109	909.681464987307	-3260.83	(0,2,0)
3	1051.729836939	1050.59517781731	-3119.92	(1,0,0)
4	1092.709631289	1091.57497216731	-3078.94	(0,0,1)
5	1328.589801939	1327.45514281731	-2843.06	(0,3,0)
6	1478.594186758	1477.45952763631	-2693.05	(1,1,0)
7	1540.36917684	1539.23451771831	-2631.28	(0,1,1)
8	1736.05508375	1734.92042462831	-2435.59	(0,4,0)
9	1848.874226302	1847.73956718031	-2322.77	(1,2,0)
10	1954.679462876	1953.54480375431	-2216.97	(0,2,1)
11	1986.126494917	1984.99183579531	-2185.52	(1,0,1)
12	2115.338431174	2114.20377205231	-2056.31	? (0,5,0)
13	2193.727282924	2192.59262380231	-1977.92	?
14	2204.862255744	2203.72759662231	-1966.79	(1,4,0)
15	2231.033666624	2229.89900750231	-1940.61	(0,0,2)
16	2357.420278361	2356.28561923931	-1814.23
17	2392.215568652	2391.08090953031	-1779.43	(1,1,1)
18	2469.840427875	2468.70576875331	-1701.81	?
19	2540.612015315	2539.47735619331	-1631.04	(1,4,0)
20	2587.154899538	2586.02024041631	-1584.49
21	2650.517943936	2649.38328481431	-1521.13
22	2722.43787896	2721.30321983831	-1449.21
23	2732.964170877	2731.82951175531	-1438.68
24	2817.927687283	2816.79302816131	-1353.72
25	2864.061345741	2862.92668661931	-1307.59
26	2931.174009651	2930.03935052931	-1240.47
27	2941.15754056	2940.02288143831	-1230.49
28	2961.413851252	2960.27919213031	-1210.23
29	3046.235740465	3045.10108134331	-1125.41
30	3054.710066806	3053.57540768431	-1116.94
31	3124.520995955	3123.38633683331	-1047.13
32	3148.832516405	3147.69785728331	-1022.81
33	3173.959234194	3172.82457507231	-997.69
34	3274.406243829	3273.27158470731	-897.24
35	3284.489920549	3283.35526142731	-887.16
36	3303.131938938	3301.99727981631	-868.52
37	3330.174618741	3329.03995961931	-841.47
38	3357.114105899	3355.97944677731	-814.53
39	3370.467674272	3369.33301515031	-801.18
40	3395.65841694	3394.52375781831	-775.99
41	3454.563217103	3453.42855798131	-717.08
42	3474.825234797	3473.69057567531	-696.82
43	3528.930023595	3527.79536447331	-642.72
44	3575.964200358	3574.82954123631	-595.68
45	3592.123506538	3590.98884741631	-579.52
46	3625.880373555	3624.74571443331	-545.77
47	3633.478767903	3632.34410878131	-538.17
48	3643.124664796	3641.99000567431	-528.52
49	3666.058394561	3664.92373543931	-505.59
50	3714.281459329	3713.14680020731	-457.37
51	3730.92749848	3729.79283935831	-440.72
52	3762.890685875	3761.75602675331	-408.76
53	3796.229892794	3795.09523367231	-375.42
54	3805.587116164	3804.45245704231	-366.06
55	3828.63330013	3827.49864100831	-343.01
56	3881.985472493	3880.85081337131	-289.66
57	3902.325744264	3901.19108514231	-269.32
58	3903.713997766	3902.57933864431	-267.93
59	3927.341015982	3926.20635686031	-244.31
60	3954.949462615	3953.81480349331	-216.70
61	3979.415339912	3978.28068079031	-192.23
62	4016.700704625	4015.56604550331	-154.95
63	4034.247121242	4033.11246212031	-137.40
64	4057.150852327	4056.01619320531	-114.50
65	4068.890628126	4067.75596900431	-102.76
66	4082.51510359	4081.38044446831	-89.13
67	4120.005944044	4118.87128492231	-51.64
68	4136.905421129	4135.77076200731	-34.74
69	4155.371354874	4154.23669575231	-16.28
70	4164.662084872	4163.52742575031	-6.99
71	4191.462938977	4190.32827985531	19.82
72	4215.3549222	4214.22026307831
73	4242.316579196	4241.18192007431

## Sheet: J=1
		J=1
He2H+	-18785.194865192
					(v1,v2^J,v3,|k|)
0	3.54883969298	4.70	-2317.92		(0,0¹,0,0)
1	885.469547957	886.62	-1436.00		(0,0¹,0,1)
2	885.558968658	886.71	-1435.91		(0,0¹,0,1)
3	965.544070123	966.69	-1355.93		(1,0¹,0,0)
4	1303.613815919	1304.76	-1017.86		(0,0¹,1,0)
5	1731.409011057	1732.56	-590.06		(0,1¹,0,0)
6	1802.599880099	1803.75	-518.87		(1,0¹,0,1)
7	1802.69465306	1803.84	-518.78		(1,0¹,0,1)
8	1879.540622967	1880.69	-441.93		(2,0¹,0,0)
9	1989.549829429	1990.70	-331.92		(0,0¹,1,1)
10	1989.602334051	1990.75	-331.87		(0,0¹,1,1)
11	2053.869249789	2055.02	-267.60		(1,0¹,1,0)
12	2410.401456357	2411.55	88.93
13	2515.855143872	2517.00	194.38
14	2516.039398361	2517.19	194.57
15	2616.320340964	2617.47	294.85
16	2672.410250084	2673.56	350.94
17	2683.537680733	2684.69	362.06
18	2685.265486575	2686.41
19	2716.434830419	2717.58
20	2716.996855572	2718.15
21	2752.492696607	2753.64
22	2947.818024191	2948.97
23	3034.432040178	3035.58
24	3063.197295883	3064.35
	3063.38655462	3064.54
	3154.955293806	3156.10
	3195.911098855	3197.06
	3196.307741158	3197.46
	3267.452369735	3268.60
	3316.643827537	3317.79
	3317.314038313	3318.46
	3333.535254064	3334.68
	3369.648732617	3370.80
	3370.274237182	3371.42
	3395.707840268	3396.86
	3468.449591147	3469.60
	3543.367890448	3544.52
	3543.664658681	3544.81
	3611.37324106	3612.52
	3681.211413072	3682.36
	3710.84679023	3712.00
	3711.174707648	3712.32
	3717.127298405	3718.28
	3717.543585855	3718.69
	3749.372060513	3750.52
	3766.390114903	3767.54
	3766.722248719	3767.87
	3773.90187546	3775.05
	3797.317250199	3798.47
He2D+
	-19163.854232006		-19163.854232006
					(v1,v2^J,v3,|k|)
0	-0.672475701293	4.16	-2696.584232006		(0,0¹,0,0)
1	713.068629873	717.90	-1982.84312643171		(0,0¹,0,1)
2	713.155337276	717.99	-1982.75641902871		(0,0¹,0,1)
3	906.798215418	911.63	-1789.11354088671		(1,0¹,0,0)
4	1079.478338879	1084.31	-1616.43341742571		(0,0¹,1,0)
5	1432.240313283	1437.07	-1263.67144302171		(0,1¹,0,0)
6	1580.222371272	1585.05	-1115.68938503271		(1,0¹,0,1)
7	1580.334948763	1585.17	-1115.57680754171		(1,0¹,0,1)
8	1671.320606271	1676.15	-1024.59115003371		(0,0¹,1,1)
9	1671.449842513	1676.28	-1024.46191379171		(0,0¹,1,1)
10	1723.140670691	1727.97	-972.771085613713		(2,0¹,0,0)
11	1843.814406728	1848.64	-852.097349576714		(0,0¹,2,0)
12	2121.135884611	2125.97	-574.775871693713		(0,1¹,0,1)
13	2121.444455678	2126.27	-574.467300626711		(0,1¹,0,1)
14	2132.591099341	2137.42	-563.320656963711
15	2235.098151848	2239.93	-460.813604456715
16	2330.391033574	2335.22	-365.520722730711
17	2330.802921697	2335.63	-365.108834607712
18	2385.03476598	2389.87	-310.876990324712
19	2408.902943095	2413.73	-287.008813209712
20	2409.186779775	2414.02	-286.724976529713
21	2460.891096831	2465.72	-235.020659473714
22	2516.867990057	2521.70	-179.043766247712
23	2701.527606385	2706.36	5.61585008028851
24	2701.71666988	2706.55	5.80491357528808
	2745.868023905	2750.70	49.9562676002861
	2770.978329504	2775.81	75.0665731992885
	2771.131462426	Ne2D+
	2837.820624966	2842.65
	2866.161935183	2870.99
	2924.307854382	2929.14
	2924.755918672	2929.59
	2986.018017621	2990.85
	2997.857871	3002.69
	2998.380416325	3003.21
	3048.125384697	3052.96
	3123.905392218	3128.74
	3124.038756369	3128.87
	3168.117036386	3172.95
	3229.656194281	3234.49
	3251.449987828	3256.28
	3251.471509195	3256.30
	3287.65952214	3292.49
	3288.402559479	3293.23
	3311.79281172	3316.62
	3354.883600597	3359.71
	3365.03611642	3369.87
	3400.700723613	3405.53
	3400.75934436	3405.59
	3449.142287344	3453.97
	-22197.391891137
Ne2H+					(v1,v2^J,v3,|k|)
0	0.02	0.623235994000424	-3752.671891137		(0,0¹,0,0)
1	475.51	476.114885028626	-3277.18024210238		(1,0¹,0,0)
2	713.13	713.737411118625	-3039.55771601238		(0,0¹,0,1)
3	713.13	713.738530794624	-3039.55659633638		(0,0¹,0,1)
4	911.47	912.074671962626	-2841.22045516838		(2,0¹,0,0)
5	1166.63	1167.23424609462	-2586.06088103638		(1,0¹,0,1)
6	1166.63	1167.23572130762	-2586.05940582338		(1,0¹,0,1)
7	1326.64	1327.24627134862	-2426.04885578238		(3,0¹,0,0)
8	1418.32	1418.92051391063	-2334.37461322037		(0,0¹,1,0)
9	1479.74	1480.34100519862	-2272.95412193238		(0,1¹,0,0)
10	1589.87	1590.47385194663	-2162.82127518437		(2,0¹,0,1)
11	1589.87	1590.47535593462	-2162.81977119638		(2,0¹,0,1)
12	1730.83	1731.43775694663	-2021.85737018437		(4,0¹,0,0)
13	1807.29	1807.89467193263	-1945.40045519837		(1,0¹,1,0)
14	1926.47	1927.07790972363	-1826.21721740737		(1,1¹,0,0)
15	1974.39	1974.99743104263	-1778.29769608837
16	1974.39	1974.99758177063	-1778.29754536037
17	2002.95	2003.55617634163	-1749.73895078937
18	2002.95	2003.55712399162	-1749.73800313938
19	2121.41	2122.01916286362	-1631.27596426738
20	2163.76	2164.36601500662	-1588.92911212438
21	2231.96	2232.56277172063	-1520.73235541037
22	2231.96	2232.56409201863	-1520.73103511237
23	2339.05	2339.65765457262	-1413.63747255838
24	2360.86	2361.46078733262	-1391.83433979838
	2360.86	2361.46175547363	-1391.83337165737
	2395.66	2396.26286509562	-1357.03226203538
	2395.66	2396.26383713262	-1357.03128999838
	2485.36	2485.96761682162	-1267.32751030938
	2510.21	2510.81106955562	-1242.48405757538
	2609.88	2610.48818066363	-1142.80694646737
	2652.90	2653.50698632863	-1099.78814080237
	2652.90	2653.50846513962	-1099.78666199138
	2703.11	2703.71628684963	-1049.57884028137
	2703.12	2703.72034104963	-1049.57478608137
	2713.84	2714.44726830563	-1038.84785882537
	2768.53	2769.13945743062	-984.15566970038
	2768.54	2769.14153281262	-984.153594318381
	2811.07	2811.67096051963	-941.624166611371
	2856.51	2857.11922837663	-896.175898754373
	2933.66	2934.26104728362	-819.034079847381
	2986.92	2987.52093259163	-765.774194539372
	3016.30	3016.90072385063	-736.39440328037
	3016.30	3016.90247938063	-736.39264775037
	3019.01	3019.61325922962	-733.681867901381
	3032.38	3032.98832094862	-720.30680618238
	3032.39	3032.99203414662	-720.303092984381
	3080.09	3080.69597394362	-672.599153187381
	3116.71	3117.31411250063	-635.981014630372
	3120.69	3121.29892359363	-631.996203537372
Ne2D+
	-22614.632753692
					(v1,v2^J,v3,|k|)
0	1.13	0.600022245998844	-4169.912753692		(0,0¹,0,0)
1	474.39	473.859440774129	-3696.65333516387		(1,0¹,0,0)
2	529.79	529.254868987129	-3641.25790695087		(0,0¹,0,1)
3	529.79	529.256319753127	-3641.25645618487		(0,0¹,0,1)
4	910.82	910.281062939128	-3260.23171299887		(2,0¹,0,0)
5	984.63	984.091667683129	-3186.42110825487		(1,0¹,0,1)
6	984.63	984.094414273128	-3186.41836166487		(1,0¹,0,1)
7	1051.71	1051.17114752513	-3119.34162841287		(0,0¹,1,0)
8	1092.72	1092.18547171813	-3078.32730421987		(0,1¹,0,0)
9	1328.59	1328.05475396813	-2842.45802196987		(3,0¹,0,0)
10	1410.06	1409.52640143413	-2760.98637450387		(2,0¹,0,1)
11	1410.06	1409.53000689513	-2760.98276904287		(2,0¹,0,1)
12	1478.56	1478.02712811913	-2692.48564781887		(1,0¹,1,0)
13	1499.43	1498.89175592313	-2671.62102001487		(0,0¹,1,1)
14	1499.43	1498.89390130413	-2671.61887463387		(0,0¹,1,1)
15	1540.38	1539.84723239113	-2630.66554354687		(1,1¹,0,0)
16	1648.41	1647.87540273013	-2522.63737320787
17	1648.41	1647.87836293913	-2522.63441299887
18	1736.05	1735.51531302713	-2434.99746291087
19	1818.76	1818.22356780013	-2352.28920813787
20	1818.77	1818.23072332713	-2352.28205261087
21	1848.84	1848.30872298513	-2322.20405295287
22	1914.75	1914.21829981113	-2256.29447612687
23	1914.76	1914.22146967313	-2256.29130626487
24	1954.70	1954.16905815613	-2216.34371778187
	1986.12	1985.58837129413	-2184.92440464387
	2080.31	2079.77440815213	-2090.73836778587
	2080.31	2079.77618620213	-2090.73658973587
	2115.36	2114.82718674213	-2055.68558919587
	2193.72	2193.18640239113	-1977.32637354687
	2204.85	2204.31802231313	-1966.19475362487
	2213.51	2212.97461418613	-1957.53816175187
	2213.52	2212.98931178613	-1957.52346415187
	2231.05	2230.51534033413	-1939.99743560387
	2273.84	2273.30944080213	-1897.20333513587
	2273.85	2273.31235450213	-1897.20042143587
	2357.49	2356.95189743013	-1813.56087850787
	2392.24	2391.70558081513	-1778.80719512287
	2458.29	2457.75912829113	-1712.75364764687
	2458.30	2457.76329585013	-1712.74948008787
	2466.98	2466.44759671513	-1704.06517922287
	2466.98	2466.44974136713	-1704.06303457087
	2470.00	2469.46583118713	-1701.04694475087
	2540.75	2540.21410976913	-1630.29866616887
	2556.52	2555.98566324613	-1614.52711269187
	2556.52	2555.98752410413	-1614.52525183387
	2587.28	2586.74706986713	-1583.76570607087
	2611.85	2611.31062156213	-1559.20215437587
	2611.85	2611.31356184513
	2628.01	2627.47401568813

## Sheet: J=2
He2H+		J=2
	-18775.796612745	9.3982524469975
				(R1,R2,theta,|m|)	(v1,v2^J,v3,|k|)
0	9.047806106541	14.0963963999966	-2308.52661274501	(0,0,0,0)	(0,0²,0,0)
1	891.09660164	896.145191933454	-1426.47781721155	(0,0,0,1)	(0,0²,0,1)
2	891.319982535	896.368572828455	-1426.25443631655	(0,0,0,1)	(0,0²,0,1)
3	970.828442046	975.877032339457	-1346.74597680555	(0,1,0,0)	(1,0²,0,0)
4	1308.380088825	1313.42867911846	-1009.19433002654	(1,0,0,0)	(0,0²,1,0)
5	1736.842397489	1741.89098778246	-580.732021362546	(0,0,1,0)	(0,1²,0,0)
6	1779.314251517	1784.36284181046	-538.260167334545	(0,0,0,2)	(0,0²,0,2)
7	1779.314926397	1784.36351669046	-538.259492454545	(0,0,0,2)	(0,0²,0,2)
8	1808.262462609	1813.31105290246	-509.311956242545	(0,1,0,1)	(1,0²,0,1)
9	1808.36846377	1813.41705406346	-509.205955081547	(0,1,0,1)	(1,0²,0,1)
10	1884.511233914	1889.55982420746	-433.063184937546	(0,2,0,0)	(2,0²,0,0)
11	1995.173245923	2000.22183621646	-322.401172928545	(1,0,0,1)	(0,0²,1,1)
12	1995.383914	2000.43250429345	-322.190504851547	(1,0,0,1)	(0,0²,1,1)
13	2058.296916365	2063.34550665845	-259.277502486548	(1,1,0,0)	(1,0²,1,0)
14	2415.368157962	2420.41674825546	97.7937391104533
15	2522.452286158	2527.50087645146	204.877867306453
16	2522.795455262	2527.84404555546	205.221036410454
17	2621.741430841	2626.79002113446	304.167011989453
	2649.462221518	2654.51081181146	331.887802666453
	2649.5188679	2654.56745819345	331.944449048453
	2675.362978798	2680.41156909146	357.788559946453
	2689.989268808	2695.03785910146	372.414849956454
	2692.763763914	2697.81235420746	375.189345062454
	2693.038128713	2698.08671900646	375.463709861455
	2694.159899166	2699.20848945946	376.585480314454
	2723.465859313	2728.51444960646	405.891440461453
	2724.488814234	2729.53740452746	406.914395382453
	2758.431545246	2763.48013553946	440.857126394454
	2953.395577771	2958.44416806446	635.821158919454
	3038.352861775	3043.40145206846	720.778442923454
	3070.153553571	3075.20214386446	752.579134719454
	3070.838166192	3075.88675648546	753.263747340454
	3160.794594961	3165.84318525446	843.220176109455
	3206.051721596	3211.10031188946	888.477302744454
	3206.075971213	3211.12456150645	888.501552361453
	3252.046500967	3257.09509126046	934.472082115455
	3252.105463417	3257.15405371046	934.531044565454
	3272.202856045	3277.25144633846	954.628437193454
	3320.420805081	3325.46939537446	1002.84638622945
	3320.519906301	3325.56849659446	1002.94548744946
	3328.15590806	3333.20449835346	1010.58148920845
	3328.873758985	3333.92234927846	1011.29934013345
	3341.096509997	3346.14510029046	1023.52209114545
	3380.704809109	3385.75339940246	1063.13039025745
	3381.58187932	3386.63046961346	1064.00746046845
	3403.801648535	3408.85023882846	1086.22722968345
	3475.849179366	3480.89776965946	1158.27476051445
	3518.535735229	3523.58432552246	1200.96131637745
	3518.55402215	3523.60261244346	1200.97960329845
	3557.416581359	3562.46517165246	1239.84216250745
He2D+
	-19155.539944935
	7.608762204476	12.4720950849987	-2688.269944935
	721.338843736	726.202176616524	-1974.53986340348
	721.599470424	726.462803304523	-1974.27923671548
	914.839006414	919.702339294523	-1781.03970072548
	1087.263913686	1092.12724656652	-1608.61479345348
	1437.119451312	1441.98278419252	-1258.75925582748
	1437.134162521	1441.99749540152	-1258.74454461848
	1440.599921095	1445.46325397552	-1255.27878604448
	1588.330997315	1593.19433019552	-1107.54770982448
	1588.669782089	1593.53311496952	-1107.20892505048
	1679.215134903	1684.07846778352	-1016.66357223648
	1679.605115778	1684.46844865852	-1016.27359136148
	1730.897843241	1735.76117612152	-964.98086389848
	1851.395454635	1856.25878751552	-844.48325250448
	2129.413896397	2134.27722927752	-566.46481074248
	2130.35858981	2135.22192269052	-565.520117329481
	2140.602473831	2145.46580671152	-555.276233308479
	2239.513341031	2244.37667391152	-456.365366108479
	2239.534100324	2244.39743320452	-456.344606815481
	2243.202800476	2248.06613335652	-452.67590666348
	2300.434767518	2305.29810039852	-395.44393962148
	2300.440213417	2305.30354629752	-395.438493722479
	2338.249673162	2343.11300604252	-357.629033977479
	2339.486537167	2344.34987004752	-356.392169972482
	2393.13213164	2397.99546452052	-302.746575499481
	2416.310520623	2421.17385350352	-279.568186516481
	2417.164474172	2422.02780705252	-278.714232967479
	2469.044538996	2473.90787187652	-226.834168143479
	2524.150785527	2529.01411840752	-171.727921612481
	2710.522881966	2715.38621484652	14.6441748265206
	2711.096628863	2715.95996174352	15.2179217235207
	2754.738054106	2759.60138698652	58.8593469665211
	2769.968787216	2774.83212009652	74.0900800765194
	2770.042125969	2774.90545884952	74.1634188295211
	2783.843573748	2788.70690662852	87.9648666085195
	2784.261739272	2789.12507215252	88.3830321325204
	2846.595074941	2851.45840782152	150.71636780152
	2874.033883386	2878.89721626652	178.155176246521
	2911.340643057	2916.20397593752	215.461935917519
	2911.373932945	2916.23726582552	215.49522580552
	2933.542761666	2938.40609454652	237.66405452652
	2934.868512373	2939.73184525352	238.989805233519
	2994.431943764	2999.29527664452	298.553236624521
	3003.137291407	3008.00062428752	307.25858426752
	3004.547182314	3009.41051519452	308.66847517452
	3022.838695129	3027.70202800952	326.95998798952
	3022.998666396	3027.86199927652	327.119959256521
	3055.944085241	3060.80741812152	360.065378101521
	3133.199417953	3138.06275083352	437.320710813521
	3133.603916474	3138.46724935452	437.72520933452
	-22196.144412604
Ne2H+
	0.014285983783	1.8707145269982	-3751.424412604
	475.500821617	477.357250160214	-3275.93787697079
	713.157422975	715.013851518215	-3038.28127561279
	713.160783921	715.017212464216	-3038.27791466679
	911.451615012	913.308043555215	-2839.98708357579
	1166.658570606	1168.51499914921	-2584.78012798179
	1166.663024259	1168.51945280221	-2584.77567432879
	1326.614498813	1328.47092735621	-2424.82419977479
	1418.253665021	1420.11009356421	-2333.18503356679
	1439.048947334	1440.90537587722	-2312.38975125378
	1439.048947546	1440.90537608922	-2312.38975104178
	1479.797393012	1481.65382155521	-2271.64130557579
	1589.895479962	1591.75190850522	-2161.54321862579
	1589.900033349	1591.75646189222	-2161.53866523879
	1730.785259048	1732.64168759121	-2020.65343953979
	1807.199491576	1809.05592011922	-1944.23920701179
	1873.234149744	1875.09057828721	-1878.20454884379
	1873.234150148	1875.09057869122	-1878.20454843979
	1926.545921448	1928.40234999121	-1824.89277713979
	1974.438068733	1976.29449727622	-1777.00062985479
	1974.439036514	1976.29546505721	-1776.99966207379
	2003.007069561	2004.86349810422	-1748.43162902679
	2003.010118536	2004.86654707921	-1748.42858005179
	2121.332819733	2123.18924827622	-1630.10587885479
	2163.667724271	2165.52415281421	-1587.77097431679
	2232.314009691	2234.17043823421	-1519.12468889679
	2232.320126107	2234.17655465021	-1519.11857248079
	2287.70520768	2289.56163622321	-1463.73349090779
	2287.705208473	2289.56163701621	-1463.73349011479
	2339.125984592	2340.98241313521	-1412.31271399579
	2360.958905866	2362.81533440922	-1390.47979272178
	2360.960965232	2362.81739377521	-1390.47773335579
	2395.80662913	2397.66305767322	-1355.63206945778
	2395.809418622	2397.66584716522	-1355.62927996579
	2485.247597208	2487.10402575121	-1266.19110137979
	2510.095920452	2511.95234899522	-1241.34277813579
	2566.160780249	2568.01720879221	-1185.27791833879
	2566.160780452	2568.01720899521	-1185.27791813579
	2610.155873345	2612.01230188822	-1141.28282524279
	2653.525194275	2655.38162281822	-1097.91350431279
	2653.527554183	2655.38398272622	-1097.91114440478
	2688.029624135	2689.88605267822	-1063.40907445279
	2688.029635513	2689.88606405622	-1063.40906307479
	2703.466461871	2705.32289041422	-1047.97223671679
	2703.478384872	2705.33481341521	-1047.96031371579
	2713.986456202	2715.84288474522	-1037.45224238579
	2768.776270683	2770.63269922621	-982.662427904787
	2768.780378988	2770.63680753122	-982.658319599785
	2811.137879145	2812.99430768822	-940.300819442786
	2856.270801811	2858.12723035422	-895.167896776784
Ne2D+
	-22613.432700013
						x
	2.334966314251	1.80007592499896	-4168.712700013
	475.590424404	475.055534014748	-3695.45724192325
	531.002255943	530.467365553748	-3640.04541038425
	531.00660087	530.47171048075	-3640.04106545725
	912.00050075	911.465610360749	-3259.04716557725
	985.838531911	985.303641521747	-3185.20913441625
	985.846773027	985.311882637747	-3185.20089330025
	1052.858283732	1052.32339334275	-3118.18938259525
	1066.070354399	1065.53546400975	-3104.97731192825
	1066.072153471	1065.53726308175	-3104.97551285625
	1093.943609959	1093.40871956975	-3077.10405636825
	1329.762942034	1329.22805164475	-2841.28472429326
	1411.265311496	1410.73042110675	-2759.78235483125
	1411.27612869	1410.74123830075	-2759.77153763725
	1479.693600861	1479.15871047175	-2691.35406546625
	1500.563614059	1500.02872366975	-2670.48405226825
	1500.569938444	1500.03504805475	-2670.47772788325
	1504.934317213	1504.39942682375	-2666.11334911425
	1504.940149715	1504.40525932575	-2666.10751661225
	1541.609875012	1541.07498462275	-2629.43779131525
	1649.728758785	1649.19386839575	-2521.31890754225
	1649.737595587	1649.20270519775	-2521.31007074025
	1737.210198107	1736.67530771775	-2433.83746822025
	1819.95592058	1819.42103019075	-2351.09174574725
	1819.977422266	1819.44253187675	-2351.07024406126
	1849.978139214	1849.44324882475	-2321.06952711325
	1915.898795778	1915.36390538875	-2255.14887054925
	1915.908164793	1915.37327440375	-2255.13950153425
	1922.820836518	1922.28594612875	-2248.22682980925
	1922.837809717	1922.30291932775	-2248.20985661025
	1955.923383778	1955.38849338875	-2215.12428254925
	1958.240598439	1957.70570804975	-2212.80706788825
	1958.261714899	1957.72682450975	-2212.78595142825
	1987.362214014	1986.82732362475	-2183.68545231325
	2081.700569821	2081.16567943175	-2089.34709650625
	2081.705903828	2081.17101343875	-2089.34176249925
	2116.503456836	2115.96856644675	-2054.54420949125
	2194.906754961	2194.37186457175	-1976.14091136625
	2204.402901154	2203.86801076475	-1966.64476517325
	2204.405454921	2203.87056453175	-1966.64221140625
	2206.029937651	2205.49504726175	-1965.01772867625
	2214.751987626	2214.21709723675	-1956.29567870125
	2214.795681801	2214.26079141175	-1956.25198452625
	2232.343427484	2231.80853709475	-1938.70423884325
	2275.139456913	2274.60456652375	-1895.90820941425
	2275.148090518	2274.61320012875	-1895.89957580925
	2324.325662192	2323.79077180275	-1846.72200413525
	2324.34421138	2323.80932099075	-1846.70345494725
	2358.728346033	2358.19345564375	-1812.31932029425
	2362.02340099	2361.48851060075	-1809.02426533725
